# Supplementary material for: A reverse phase protein array based phospho-antibody characterization approach and its applicability for clinical derived tissue specimens
Source: Sci Rep. 2022 Dec 26;12:22373. doi: 10.1038/s41598-022-26715-9 (PMC9792559; doi:10.1038/s41598-022-26715-9)
Supplement: Supplementary file 2 — Supplementary Information 1. [file 41598_2022_26715_MOESM2_ESM.xlsx]

## Sheet: Sheet1
Cell lines	Vendor	STR
293T	ATCC	Y
A375	Cobioer Biosciences	Y
A549	Cobioer Biosciences	Y
AGS	Cobioer Biosciences	Y
COLO829	ATCC	Y
EFE-184	Cobioer Biosciences	Y
ES-2	Cobioer Biosciences	Y
FUOV-1	Cobioer Biosciences	Y
H23	Cobioer Biosciences	Y
HCC1954	Cobioer Biosciences	Y
HCC1954	Cobioer Biosciences	Y
Hela	ATCC	Y
HepG2	Cobioer Biosciences	Y
HeyA8	Cobioer Biosciences	Y
HFC	ATCC	Y
HT29	Cobioer Biosciences	Y
Huh7	JCRB	Y
IGROV-1	Cobioer Biosciences	Y
IGROV-3	Cobioer Biosciences	Y
Jurkat	Cobioer Biosciences	Y
K562	Cobioer Biosciences	Y
KNS-89	Cobioer Biosciences	Y
LNCaP	ATCC	Y
LX-7	ATCC	Y
MCF7	JCRB	Y
MDA-MB-468	Cobioer Biosciences	Y
NCI-H23	Cobioer Biosciences	Y
NCI-H460	Cobioer Biosciences	Y
OC316	Cobioer Biosciences	Y
PA-1	Cobioer Biosciences	Y
PC-3	ATCC	Y
PEO	Cobioer Biosciences	Y
SEM	ATCC	Y
SKOV-3	Cobioer Biosciences	Y
SNB-19	Cobioer Biosciences	Y
SPL-801	Cobioer Biosciences	Y
T47D	Cobioer Biosciences	Y
U251	Cobioer Biosciences	Y
U2OS	ATCC	Y
