# Supplementary material for: A reverse phase protein array based phospho-antibody characterization approach and its applicability for clinical derived tissue specimens
Source: Sci Rep. 2022 Dec 26;12:22373. doi: 10.1038/s41598-022-26715-9 (PMC9792559; doi:10.1038/s41598-022-26715-9)
Supplement: Supplementary file 3 — Supplementary Information 2. [file 41598_2022_26715_MOESM3_ESM.xlsx]

## Sheet: RPPA screening
Official Ab Name	Company	Catalog #	Species
4E-BP1 (phospho S65)	Cell Signaling Technology	9456	Rabbit
4E-BP1 (phospho T37)	St John's Lab	STJ90161	Rabbit
Acetyl CoA Carboxylase (phospho S79)	Cell Signaling Technology	3661	Rabbit
AFX (phospho S197)	Signalway antibody	11137	Rabbit
Akt (phospho S473)	Cell Signaling Technology	9271	Rabbit
Akt (phospho T308)	Signalway antibody	11055-1	Rabbit
Akt1 (phospho T450)	Signalway antibody	11502	Rabbit
Akt1 (phospho S474)	Signalway antibody	11124	Rabbit
Alpha-Synuclein (phospho Y136)	Signalway antibody	11286	Rabbit
AMPK alpha (phospho T172)	Cell Signaling Technology	2535	Rabbit
Androgen Receptor (phospho S213)	Signalway antibody	11119-1	Rabbit
Androgen Receptor (phospho S650)	St John's Lab	STJ90180	Rabbit
ASK1 (phospho S966)	Signalway antibody	11179	Rabbit
Bad (phospho S112)	Cell Signaling Technology	9291BC	Rabbit
B-Raf (phospho S445)	Cell Signaling Technology	2696BC	Rabbit
Catenin-β (phospho S33)	St John's Lab	STJ90206	Rabbit
Catenin-β (phospho S37)	St John's Lab	STJ90207	Rabbit
CDC2 (phospho Y15)	Signalway antibody	11244	Rabbit
CDK6 (phospho Y13)	Signalway antibody	11542	Rabbit
Chk1 (phospho S345)	Cell Signaling Technology	2348BC	Rabbit
c-Jun (phospho S73)	Cell Signaling Technology	9164BC	Rabbit
c-Jun (phospho Y170)	Signalway antibody	11023	Rabbit
c-Met (phospho Y1234/Y1235)	Cell Signaling Technology	3129BC	Rabbit
EGFR (phospho S1026)	St John's Lab	STJ90567	Rabbit
EGFR (phospho S1071)	St John's Lab	STJ90568	Rabbit
elF2-alpha (phospho S51)	St John's Lab	STJ90253	Rabbit
Elk1 (phospho S383)	Signalway antibody	11004	Rabbit
Elk1 (phospho S383)	Cell Signaling Technology	9181BC	Rabbit
ERK5 (phospho T218/220)	Cell Signaling Technology	3371	Rabbit
Estrogen Receptor -α (Phospho S118)	Signalway antibody	11072	Rabbit
FAK (phospho S843)	St John's Lab	STJ90571	Rabbit
FAK (phospho Y397)	St John's Lab	STJ90899	Rabbit
FAK (phospho Y576)	St John's Lab	STJ90789	Rabbit
FoxO3a (phospho S318/S321)	Cell Signaling Technology	9465BC	Rabbit
FoxO3A (phospho S253)	St John's Lab	STJ90275	Rabbit
Glycogen Synthase (phospho S641)	Cell Signaling Technology	3891BC	Rabbit
GSK-3alpha/beta (phospho S21/S9)	Cell Signaling Technology	9331BC	Rabbit
GSK-3b (phospho Y216)	Customized	N/A	Rabbit
GSK-3beta (phospho S9)	Cell Signaling Technology	9336BC	Rabbit
GSK-3beta (phospho S9)	Thermo	PA5-97339	Rabbit
GSK-3beta (phospho S9)	Abcam	ab131097	Rabbit
HER2 (phospho Y1221/Y1222)	Signalway antibody	11076	Rabbit
HER3 (phospho Y1222)	St John's Lab	STJ91083	Rabbit
HER3 (phospho Y1289)	Cell Signaling Technology	4791BC	Rabbit
HER3 (phospho_Y1197)	St John's Lab	STJ90642	Rabbit
HER3 (phospho_Y1328)	St John's Lab	STJ91148	Rabbit
HSP27 (phospho S15)	Signalway antibody	11164	Rabbit
IGF1R (phospho Y1135/Y1136)	Cell Signaling Technology	3024	Rabbit
IGF-1R (phospho Y1280)	Signalway antibody	11302	Rabbit
JAK1 (phospho Y1022)	St John's Lab	STJ90314	Rabbit
Jak2 (phospho Y1007)	Signalway antibody	11151	Rabbit
JAK2 (phospho Y1007)	St John's Lab	STJ90315	Rabbit
JNK (phospho T183)	Signalway antibody	11249-1	Rabbit
JNK (phospho T183/Y185)	Cell Signaling Technology	4668	Rabbit
JNK1/2/3 (phospho T183/Y185)	Signalway antibody	11504	Rabbit
JNK1/2/3 (phospho_T183/Y185)	St John's Lab	STJ90317	Rabbit
JNK (phospho T183/Y185)	Abcam	ab215208	Rabbit
MDM2 (phospho S166)	Signalway antibody	11550-1	Rabbit
MDM2 (phospho S166)	Cell Signaling Technology	3521	Rabbit
MEK1 (phospho S221)	Signalway antibody	11161	Rabbit
mTOR (phospho S2448)	Cell Signaling Technology	2971BC	Rabbit
Myosin Iia (phospho S1943)	Cell Signaling Technology	5026BC	Rabbit
NDRG1 (phospho T346)	Cell Signaling Technology	3217	Rabbit
NF-kappaB p65 (phospho S536)	Cell Signaling Technology	3033	Rabbit
p38 MAPK (phospho T180)	Signalway antibody	11252-1	Rabbit
p38 MAPK (phospho T180/Y182)	Cell Signaling Technology	9211BC	Rabbit
p38 MAPK (phospho Y182)	Signalway antibody	11253	Rabbit
p44/42 MAPK (phospho Y204)	Signalway antibody	11246	Rabbit
p44/42 MAPK (phospho Y222/205)	St John's Lab	STJ90657	Rabbit
p53 (phospho S6)	Signalway antibody	11092	Rabbit
p53 (phospho S6)	St John's Lab	STJ90370	Rabbit
p53 (phospho T18)	St John's Lab	STJ90372	Rabbit
p70 S6 Kinase_alpha (phospho S447)	St John's Lab	STJ90374	Rabbit
p70 S6 Kinase_beta (phospho S423)	St John's Lab	STJ90588	Rabbit
p90RSK (phospho S348)	Signalway antibody	11105	Rabbit
PAK1 (phospho T212)	Signalway antibody	11154-1	Rabbit
PDK1 (phospho S241)	Cell Signaling Technology	3061BC	Rabbit
PI3K p85/p55 (phospho Y467/Y199)	Signalway antibody	11508	Rabbit
PKC beta (phospho T641)	Signalway antibody	11172	Rabbit
PKC beta II (phospho S660)	Cell Signaling Technology	9371BC	Rabbit
PKC delta (phospho S664)	Millipore	07-875	Rabbit
PKC delta (phospho Y64)	St John's Lab	STJ90593	Rabbit
PLC gamma1 (phospho Y783)	Signalway antibody	11103-1	Rabbit
PLC gamma2 (phospho Y1217)	Signalway antibody	11524-1	Rabbit
PLC gamma2 (phospho Y753)	Signalway antibody	11175-1	Rabbit
Raf1 (phospho S259)	St John's Lab	STJ90399	Rabbit
Rb (phospho S807/S811)	Cell Signaling Technology	9308BC	Rabbit
Rb (phospho S811)	St John's Lab	STJ90699	Rabbit
S6 (phospho S235)	St John's Lab	STJ90403	Rabbit
S6 (phospho S235/S236)	Cell Signaling Technology	2211BC	Rabbit
S6 (phospho S240/S244)	Cell Signaling Technology	2215BC	Rabbit
Smad3 (phospho_S204)	St John's Lab	STJ90523	Rabbit
Smad3 (phospho_S208)	St John's Lab	STJ90906	Rabbit
Smad3 (phospho_S213)	St John's Lab	STJ90524	Rabbit
Smad3 (phospho_T179)	St John's Lab	STJ90905	Rabbit
Src (phospho Y527)	Cell Signaling Technology	2105BC	Rabbit
Src Family (phospho Y416)	Cell Signaling Technology	2101BC	Rabbit
Stat6 (phospho Y645)	St John's Lab	STJ90415	Rabbit
Syk (phospho_Y323)	Signalway antibody	11546	Rabbit
Tau (phospho S356)	Signalway antibody	11101	Rabbit
Tau (phospho S396)	Signalway antibody	11102	Rabbit
Tau (phospho T181)	Signalway antibody	11107	Rabbit
Tau (phospho T205)	Signalway antibody	11108	Rabbit
Vav (phospho_Y174)	Signalway antibody	11142-1	Rabbit
YAP (phospho S127)	Cell Signaling Technology	4911BC	Rabbit
Zap-70 (phospho Y493)	Signalway antibody	11160	Rabbit
Nrf2	abcam	ab137550	Rabbit
Actin-beta	abcam	ab8227	Rabbit
Estrogen Receptor -α	abcam	ab108398	Rabbit
Tubulin-α	abcam	ab176560	Rabbit
Tubulin-α	Sigma Aldrich	T3526	Rabbit
p53	St John's Lab	STJ96705	Rabbit
GAPDH	St John's Lab	STJ96417	Rabbit

## Sheet: FFPE Melanoma
Official Ab Name	Company	Catalog #	Species
GAPDH	St John's Lab	STJ96417	Rabbit
LAG3	ABGENT	AP6987c-ev	Rabbit
Melan A	Abcam	ab51061	Rabbit
PD-L1	Abcam	ab213524	Rabbit
S100	Abcam	ab183979	Rabbit

## Sheet: FFPE Lung cancer 
Official Ab Name	Company	Catalog #	Species
Topoisomerase 2 alpha	Epitomics(Abcam)	ab52934	Rabbit
TTF1	Epitomics(Abcam)	ab133638	Rabbit
ROS1	ABGENT	AP20883c-ev	Rabbit
P63	GeneTex	GTX102425	Rabbit
PD-1/CD279	proteintech	18106-1-AP	Rabbit
VEGFR3	ABGENT	AM7645B	Rabbit
Napsin A	R&D	MAB8489	Rabbit
VEGF	Novus Biologicals	NB100-648SS	Mouse
P40	GeneTex	GTX106557	Rabbit
Cytokeratin 7	Epitomics(Abcam)	ab181598	Rabbit
beta III Tubulin	Epitomics(Abcam)	ab52901	Rabbit
EGFR	CST	4267	Rabbit
EGFR	CST	2232	Rabbit
P40	Abcam	ab203826	Rabbit

## Sheet: Other reagents
Reagent name	Vendor	Cat No
Fetal calf serum	Gibco	10099141C
SDS	Sigma-Aldrich	L3771
Tris	Sigma-Aldrich	BP-152-5
PBS	Corning	21-040-CV
NaCl	Sigma-Aldrich	S271-10
MgCl2	Sigma-Aldrich	M1028
Dithiothreitol DTT	Sigma-Aldrich	D5545
urea	Sigma-Aldrich	U5378
thiourea	Sigma-Aldrich	T7875
CHAPS	Sigma-Aldrich	10810118001
spermidine	Sigma-Aldrich	S0266
pharmalyte	Sigma-Aldrich	17-0456-01
Qproteome FFPE extraction buffer	Qiagen	37623
CSBL1	In-house prepared		Main components: Urea, Thiourea, DMSO, Glyceral
CAB1	In-house prepared		Main components: Imidazole, Sodiulm chloride, Tween 20, BSA
SyproRuby	Invitrogen	S12001
BSA	Sigma-Aldrich	A7906-100G
