# Supplementary material for: A reverse phase protein array based phospho-antibody characterization approach and its applicability for clinical derived tissue specimens
Source: Sci Rep. 2022 Dec 26;12:22373. doi: 10.1038/s41598-022-26715-9 (PMC9792559; doi:10.1038/s41598-022-26715-9)
Supplement: Supplementary file 6 — Supplementary Information 5. [file 41598_2022_26715_MOESM6_ESM.xlsx]

## Sheet: Sheet1
	sq	sn	ln	ap	total
ACC_pS79 CST 1:250	3	3	3	3	12
Akt_pS473 CST 1:250	3	3	3	3	12
p38_pT180_Y182 CST 1:250	3	3	3	3	12
ERK5_pT218_Y220 CST 1:500	3	3	2	3	11
GSK-3b_pS9 CST 1:500	2	3	3	3	11
Gys_pS641 CST 1:300	3	3	2	3	11
HSP27_pS15 SAB 1:500	3	3	3	2	11
MDM2_pS166 CST 1:200	3	3	3	2	11
PKC-b-II_pS660 CST 1:75	2	3	3	3	11
PKC-delta_pS664 Millipore 1:500	3	3	3	2	11
AMPKa_pT172 CST 1:500	3	3	3	1	10
CDK6_pY13 SAB 1:500	3	2	3	2	10
JNK1/2_pT183_Y185 SAB 1:500	2	3	2	3	10
Myosin-IIa_pS1943 CST 1:1000	2	3	2	3	10
p70 S6 Kinase_alpha_pS447 SJL 1:500	3	3	3	1	10
PKC-beta_pT641 SAB 1:500	3	3	2	2	10
S6_pS240_S244 CST 1:3000	1	3	3	3	10
Src_pY527 CST 1:500	3	2	2	3	10
Syk_pY323 SAB 1:500	2	3	2	3	10
4E-BP1_pS65 CST 1:250	3	2	2	2	9
Akt_pT308 SAB 1:500	3	2	2	2	9
Alpha-Synuclein_pY136 SAB 1:500	3	2	3	1	9
Androgen Receptor_pS650 SJL 1:500	3	3	2	1	9
c-Jun_pY170 SAB 1:500	3	2	2	2	9
EGFR_pS1071 SJL 1:500	3	3	2	1	9
ER_pS118 SAB 1:500	3	3	1	2	9
GSK-3b_pS9 Abcam 1:500	3	2	2	2	9
GSK-3beta pS9 Thermo 1:500	2	1	3	3	9
HER3 pY1289 CST 1:50	2	3	1	3	9
JNK1/2/3_pT183_pY185 Abcam 1:500	3	3	2	1	9
p38_pT180 SAB 1:500	3	3	2	1	9
p44/42 MAPK_pY222/205 SJL 1:500	3	3	1	2	9
p44/42_pY204 SAB 1:500	2	3	1	3	9
p53_pS6 SAB 1:500	2	2	3	2	9
p70 S6 Kinase_beta_pS423 SJL 1:500	3	3	2	1	9
p90RSK_pS348 SAB 1:500	3	3	1	2	9
Rb_pS807_S811 CST 1:250	2	2	3	2	9
S6_pS235_S236 CST 1:1000	2	3	2	2	9
AFX_pS197 SAB 1:500	3	2	1	2	8
Androgen Receptor_pS213 SAB 1:500	2	1	3	2	8
ASK1_pS966 SAB 1:500	2	2	3	1	8
B-Raf_pS445 CST 1:500	2	2	2	2	8
CDC2_pY15 SAB 1:500	3	2	1	2	8
Chk1_pS345 CST 1:200	2	3	1	2	8
c-Jun_pS73 CST 1:100	1	3	1	3	8
c-Met_pY1234_Y1235 CST 1:100	2	1	3	2	8
EGFR_pS1026 SJL 1:500	3	3	1	1	8
Elk1 pS383 CST 1:250	3	2	1	2	8
FoxO3a pS318/S321 CST 1:250	2	1	3	2	8
GSK-3alpha/beta pS21/S9 CST 1:250	1	2	2	3	8
HER2_pY1221/Y1222 SAB 1:500	2	2	1	3	8
HER3_pY1197 SJL 1:500	2	3	1	2	8
HER3_pY1222 SJL 1:500	3	3	1	1	8
HER3_pY1328 SJL 1:500	3	2	2	1	8
JAK2_pY1007 SJL 1:500	3	3	1	1	8
JNK_pT183 SAB 1:500	2	1	3	2	8
MEK1_pS221 SAB 1:500	2	1	3	2	8
mTOR_pS2448 CST 1:200	2	2	2	2	8
PDK1_pS241 CST 1:500	2	2	2	2	8
PI3K p85/p55_pY467_Y199 SAB 1:500	2	2	2	2	8
PKC_delta_pY64 SJL 1:500	2	3	2	1	8
Raf-1_S259 SJL 1:500	2	1	2	3	8
Stat6_pY645 SJL 1:500	3	3	1	1	8
Tau_pS356 SAB 1:500	3	2	1	2	8
Tau_pT205 SAB 1:500	3	2	2	1	8
Vav_pY174 SAB 1:500	2	3	1	2	8
Zap-70_pY493 SAB 1:500	3	3	1	1	8
Bad_pS112 CST 1:100	2	2	1	2	7
Catenin-β_pS37 SJL 1:500	3	1	2	1	7
FAK_pY397 SJL 1:500	3	2	1	1	7
FoxO3A_pS253 SJL 1:500	3	1	2	1	7
Jak2_pY1007 SAB 1:500	2	1	2	2	7
JNK_pT183_Y185 CST 1:250	2	2	1	2	7
MDM2_pS166 SAB 1:500	2	1	2	2	7
p53 1:500	3	2	1	1	7
p53_pS6 SJL 1:500	3	1	2	1	7
p53_pT18 SJL 1:500	3	2	1	1	7
PAK1_pT212 SAB 1:500	3	2	1	1	7
PLC-gamma2_pY1217 SAB 1:500	3	1	2	1	7
Smad3_pS213 SJL 1:500	3	2	1	1	7
Src_pY416 CST 1:250	2	1	2	2	7
Tau_pS396 SAB 1:500	3	2	1	1	7
Tau_pT181 SAB 1:500	3	1	2	1	7
Akt1_pT450 SAB 1:500	2	1	1	2	6
alpha-Tubulin Abcam 1:1000	3	1	1	1	6
Catenin-β_pS33 SJL 1:500	3	1	1	1	6
eIF2α_pS51 SJL 1:500	2	1	2	1	6
Elk1_pS383 SAB 1:500	2	1	2	1	6
ER-alpha Abcam 1:400	3	1	1	1	6
FAK_pS843 SJL1:500	1	2	2	1	6
FAK_pY576 SJL 1:500	3	1	1	1	6
GSK-3b_pY216 Abcam 1:500	2	1	1	2	6
JNK1/2/3_T183/Y185 SJL 1:500	3	1	1	1	6
NFκB-p65_S536 CST 1:500	3	1	1	1	6
Nrf2 CST 1:500	2	1	2	1	6
PLC-gamma2_pY753 SAB 1:500	2	1	2	1	6
Rb_pS811 SJL 1:500	3	1	1	1	6
S6_pS235 SJL 1:500	1	2	2	1	6
Smad3_pS204 SJL 1:500	0	3	1	2	6
Smad3_pS208 SJL 1:500	3	1	1	1	6
YAP_pS127 CST 1:250	0	1	3	2	6
4E-BP1_pT37 SJL 1:500	2	1	1	1	5
Actin-beta Abcam 1:1000	1	1	1	2	5
Akt1_pS474 SAB 1:500	1	1	2	1	5
alpha-Tubulin Sigma 1:1500	2	1	1	1	5
IGF1R_pY1135_Y1136 CST 1:500	2	1	1	1	5
JAK1_pY1022 SAB 1:500	2	1	1	1	5
PLC-gamma1_pY783 SAB 1:500	1	2	1	1	5
Smad3_pT179 SJL 1:500	2	1	1	1	5
GAPDH SJL 1:500	1	1	1	1	4
IGF-1R_pY1280 SAB 1:500	1	1	1	1	4
NDRG1_pT346 CST 1:500	1	1	1	1	4
p38_pY182 SAB 1:500	0	1	1	2	4
